# Supplementary material for: A machine learning–based prediction model for delirium risk in malnourished elderly ICU patients with SHAP interpretability
Source: Front Nutr. 2026 Jul 20;13:1781117. doi: 10.3389/fnut.2026.1781117 (PMC13430997; doi:10.3389/fnut.2026.1781117)
Supplement: Supplementary file 1 [file Table_1.xlsx]

## Sheet: Sheet1
Table 1. Baseline characteristics of malnourished elderly ICU patients stratified by delirium status.
Variables	MIMIC-IV			eICU-CRD
	No delirium (n=1097)	Delirium (n=1573)	p	No delirium (n=2645)	Delirium (n=1134)	p
Demographics
Age(years)	76.0 [70.0;84.0]	75.0 [70.0;83.0]	0.026	76.0 [70.0;83.0]	77.0 [70.0;84.0]	0.008
Gender, N (%)						0.801
Female	529 (48.2%)	688 (43.7%)	0.024	1295 (49.0%)	561 (49.5%)
Male	568 (51.8%)	885 (56.3%)		1350 (51.0%)	573 (50.5%)
Weight(kg)	76.4 [64.8;88.8]	77.5 [64.8;93.5]	0.031	77.1 [64.6;91.0]	75.5 [63.5;91.1]	0.228
Height(cm)	168.0 [160.0;175.0]	168.0 [160.0;175.0]	0.281	167.6 [160.0;175.3]	167.8 [160.2;177.8]	0.231
Vital signs
T(℃)	36.8 [36.6;37.0]	36.9 [36.6;37.2]	<0.001	36.7 [36.6;37.0]	36.8 [36.5;37.1]	0.033
HR(bpm)	82.0 [72.0;94.0]	84.0 [74.0;97.0]	0.003	83.0 [72.0;95.0]	86.0 [75.0;97.0]	<0.001
RR(bpm)	19.0 [17.0;22.0]	20.0 [17.0;23.0]	0.002	19.0 [17.0;22.0]	20.0 [17.0;23.0]	0.137
SBP(mmHg)	112.0 [102.0;124.0]	111.0 [103.0;121.0]	0.055	118.0 [106.0;134.0]	117.0 [105.0;131.8]	0.041
DBP(mmHg)	61.0 [55.0;69.0]	61.0 [56.0;68.0]	0.493	62.0 [56.0;70.0]	62.0 [56.0;70.0]	0.943
MBP(mmHg)	75.0 [69.0;82.0]	74.0 [69.0;81.0]	0.605	79.0 [71.0;89.0]	78.0 [70.0;88.0]	0.052
SpO2(%)	97.0 [95.0;98.0]	97.0 [96.0;99.0]	<0.001	97.0 [96.0;98.0]	97.0 [96.0;99.0]	0.323
Laboratory indicators
WBC(m/uL)	10.8 [7.8;15.6]	12.2 [8.5;17.5]	<0.001	10.6 [7.7;14.8]	11.5 [8.7;16.1]	<0.001
PLT(K/uL)	183.0 [130.0;253.0]	181.0 [127.0;255.0]	0.716	195.0 [143.0;250.0]	190.5 [142.3;253.5]	0.589
Hb(g/dL)	10.3 [8.8;11.8]	10.4 [8.7;12.1]	0.183	10.7 [9.1;12.3]	10.6 [9.2;12.4]	0.946
RDW(%)	14.7 [13.7;16.3]	14.9 [13.8;16.6]	0.006	15.1 [14.1;16.8]	15.1 [14.1;16.7]	0.543
HCT(%)	31.6 [27.2;36.1]	32.3 [27.5;37.5]	0.006	32.7 [28.0;37.4]	32.5 [28.2;37.6]	0.907
Alb(g/dL)	3.1 [2.7;3.4]	2.9 [2.5;3.3]	<0.001	2.9 [2.5;3.3]	2.8 [2.3;3.2]	<0.001
Na(mEq/L)	138.0 [135.0;141.0]	139.0 [135.0;142.0]	<0.001	139.0 [136.0;141.0]	139.7 [136.3;142.5]	<0.001
K(mEq/L)	4.2 [3.8;4.7]	4.2 [3.8;4.8]	0.123	4.1 [3.8;4.5]	4.1 [3.8;4.6]	0.597
Ca(mg/dL)	8.3 [7.8;8.7]	8.2 [7.6;8.7]	0.076	8.4 [7.9;8.8]	8.3 [7.8;8.8]	0.013
Cl(mEq/L)	104.0 [99.0;107.0]	104.0 [99.0;108.0]	0.144	104.0 [100.0;107.5]	105.0 [100.5;108.8]	<0.001
Glu(mg/dL)	130.0 [106.0;171.0]	141.0 [111.0;189.0]	<0.001	130.0 [107.0;163.0]	134.5 [110.8;169.0]	0.003
AG(mEq/L)	14.0 [12.0;17.0]	15.0 [12.0;18.0]	<0.001	10.3 [8.0;14.0]	11.0 [8.5;15.0]	<0.001
ALT(IU/L)	25.0 [15.0;55.0]	27.0 [15.0;67.0]	0.137	23.0 [15.0;40.0]	25.6 [16.0;49.0]	<0.001
AST(IU/L)	38.0 [22.0;87.0]	45.0 [24.0;112.0]	0.003	27.0 [18.5;53.5]	31.0 [20.0;70.0]	<0.001
BUN(mg/dL)	24.0 [15.0;38.0]	28.0 [18.0;46.0]	<0.001	25.0 [16.5;40.0]	29.0 [18.0;46.0]	<0.001
Cr(mg/dL)	1.1 [0.8;1.6]	1.3 [0.9;2.1]	<0.001	1.2 [0.8;1.8]	1.3 [0.9;2.1]	0.001
pH	7.4 [7.3;7.4]	7.3 [7.3;7.4]	<0.001	7.4 [7.3;7.4]	7.4 [7.3;7.4]	0.23
PO2(mmHg)	89.0 [47.0;191.0]	78.0 [46.0;151.0]	0.001	103.0 [79.0;145.7]	106.0 [81.5;153.0]	0.052
PCO2(mmHg)	40.0 [35.0;46.0]	41.0 [35.0;49.0]	0.001	39.9 [34.0;47.0]	39.0 [33.3;47.0]	0.18
Lac(mmol/L)	1.7 [1.2;2.5]	1.9 [1.3;3.1]	<0.001	1.6 [1.1;2.3]	1.7 [1.1;2.6]	0.006
PT (sec)	14.3 [12.6;17.5]	14.6 [12.7;17.9]	0.229	15.0 [13.1;18.1]	15.5 [13.4;18.8]	0.003
APTT (sec)	31.9 [27.9;41.5]	31.7 [27.7;40.7]	0.624	33.6 [29.0;41.7]	34.1 [29.4;43.9]	0.027
INR (ratio)	1.3 [1.1;1.6]	1.3 [1.2;1.6]	0.038	1.3 [1.1;1.6]	1.3 [1.1;1.6]	0.011
Comorbidities
HF, N (%)	454 (41.4%)	625 (39.7%)	0.414	454 (17.2%)	138 (12.2%)	<0.001
AF, N (%)	457 (41.7%)	721 (45.8%)	0.036	422 (16.0%)	159 (14.0%)	0.144
Hypertension, N (%)	844 (76.9%)	1246 (79.2%)	0.176	354 (13.4%)	160 (14.1%)	0.586
DM, N (%)	133 (12.1%)	154 (9.8%)	0.064	62 (2.3%)	26 (2.3%)	1
Hyperlipidemia, N (%)	588 (53.6%)	734 (46.7%)	<0.001	72 (2.7%)	26 (2.3%)	0.516
COPD, N (%)	103 (9.4%)	250 (15.9%)	<0.001	261 (9.9%)	107 (9.4%)	0.726
Pneumonia, N (%)	70 (6.4%)	118 (7.5%)	0.3	398 (15.0%)	198 (17.5%)	0.069
CKD, N (%)	283 (25.8%)	448 (28.5%)	0.137	191 (7.2%)	63 (5.6%)	0.071
Cirrhosis, N (%)	72 (6.6%)	109 (6.9%)	0.77	18 (0.7%)	8 (0.7%)	1
Intravenous Infusions
Dobutamine, N (%)	25 (2.3%)	70 (4.5%)	0.004	47 (1.8%)	22 (1.9%)	0.833
Dopamine, N (%)	32 (2.9%)	74 (4.7%)	0.026	79 (3.0%)	46 (4.1%)	0.113
Epinephrine, N (%)	62 (5.7%)	146 (9.3%)	0.001	37 (1.4%)	24 (2.1%)	0.143
Norepinephrine, N (%)	282 (25.7%)	789 (50.2%)	<0.001	346 (13.1%)	305 (26.9%)	<0.001
Phenylephrine, N (%)	241 (22.0%)	516 (32.8%)	<0.001	119 (4.5%)	85 (7.5%)	<0.001
Other indicators
GNRI	87.9 [81.9;92.3]	84.9 [78.6;90.8]	<0.001	83.4 [75.9;89.3]	80.4 [73.0;86.4]	<0.001
Ventilation, N (%)	907 (82.7%)	1457 (92.6%)	<0.001	630 (23.8%)	486 (42.9%)	<0.001
Balance_24h (ml)	636 [-895;2934]	1434 [-576;4103]	<0.001	217 (8.2%)	215 (19.0%)	<0.001
SOFA	4.0 [2.0;7.0]	8.0 [5.0;10.0]	<0.001	4.0 [2.0;6.0]	6.0 [3.0;8.0]	<0.001
GCS	15.0 [14.0;15.0]	15.0 [13.0;15.0]	<0.001	15.0 [13.0;15.0]	12.0 [8.0;14.0]	<0.001
28-day mortality, N (%)	199 (18.1%)	514 (32.7%)	<0.001	217 (8.2%)	215 (19.0%)	<0.001
Abbreviations: T, temperature; HR, heart rate; RR, respiratory rate; SBP, systolic blood pressure; DBP, diastolic blood pressure; MBP, mean blood pressure; SpO₂, peripheral oxygen saturation; WBC, white blood cell count; PLT, platelet count; Hb, hemoglobin; RDW, red cell distribution width; HCT, hematocrit; Alb, albumin; Na, sodium; K, potassium; Ca, calcium; Cl, chloride; Glu, glucose; AG, anion…

## Sheet: mimic
		0 N=1097	1 N=1573	p.overall
	Age, Median [Q1-Q3]	76.0 [70.0;84.0]	75.0 [70.0;83.0]	0.026
	Weight, Median [Q1-Q3]	76.4 [64.8;88.8]	77.5 [64.8;93.5]	0.031
	Height, Median [Q1-Q3]	168.0 [160.0;175.0]	168.0 [160.0;175.0]	0.281
	T, Median [Q1-Q3]	36.8 [36.6;37.0]	36.9 [36.6;37.2]	<0.001
	HR, Median [Q1-Q3]	82.0 [72.0;94.0]	84.0 [74.0;97.0]	0.003
	RR, Median [Q1-Q3]	19.0 [17.0;22.0]	20.0 [17.0;23.0]	0.002
	SBP, Median [Q1-Q3]	112.0 [102.0;124.0]	111.0 [103.0;121.0]	0.055
	DBP, Median [Q1-Q3]	61.0 [55.0;69.0]	61.0 [56.0;68.0]	0.493
	MBP, Median [Q1-Q3]	75.0 [69.0;82.0]	74.0 [69.0;81.0]	0.605
	SpO2, Median [Q1-Q3]	97.0 [95.0;98.0]	97.0 [96.0;99.0]	<0.001
	WBC, Median [Q1-Q3]	10.8 [7.8;15.6]	12.2 [8.5;17.5]	<0.001
	PLT, Median [Q1-Q3]	183.0 [130.0;253.0]	181.0 [127.0;255.0]	0.716
	Hb, Median [Q1-Q3]	10.3 [8.8;11.8]	10.4 [8.7;12.1]	0.183
	RDW, Median [Q1-Q3]	14.7 [13.7;16.3]	14.9 [13.8;16.6]	0.006
	HCT, Median [Q1-Q3]	31.6 [27.2;36.1]	32.3 [27.5;37.5]	0.006
	ALB, Median [Q1-Q3]	3.1 [2.7;3.4]	2.9 [2.5;3.3]	<0.001
	Na, Median [Q1-Q3]	138.0 [135.0;141.0]	139.0 [135.0;142.0]	<0.001
	K, Median [Q1-Q3]	4.2 [3.8;4.7]	4.2 [3.8;4.8]	0.123
	Ca, Median [Q1-Q3]	8.3 [7.8;8.7]	8.2 [7.6;8.7]	0.076
	Cl, Median [Q1-Q3]	104.0 [99.0;107.0]	104.0 [99.0;108.0]	0.144
	Glu, Median [Q1-Q3]	130.0 [106.0;171.0]	141.0 [111.0;189.0]	<0.001
	AG, Median [Q1-Q3]	14.0 [12.0;17.0]	15.0 [12.0;18.0]	<0.001
	ALT, Median [Q1-Q3]	25.0 [15.0;55.0]	27.0 [15.0;67.0]	0.137
	AST, Median [Q1-Q3]	38.0 [22.0;87.0]	45.0 [24.0;112.0]	0.003
	BUN, Median [Q1-Q3]	24.0 [15.0;38.0]	28.0 [18.0;46.0]	<0.001
	Cr, Median [Q1-Q3]	1.1 [0.8;1.6]	1.3 [0.9;2.1]	<0.001
	pH, Median [Q1-Q3]	7.4 [7.3;7.4]	7.3 [7.3;7.4]	<0.001
	PO2, Median [Q1-Q3]	89.0 [47.0;191.0]	78.0 [46.0;151.0]	0.001
	PCO2, Median [Q1-Q3]	40.0 [35.0;46.0]	41.0 [35.0;49.0]	0.001
	Lac, Median [Q1-Q3]	1.7 [1.2;2.5]	1.9 [1.3;3.1]	<0.001
	PT, Median [Q1-Q3]	14.3 [12.6;17.5]	14.6 [12.7;17.9]	0.229
	APTT, Median [Q1-Q3]	31.9 [27.9;41.5]	31.7 [27.7;40.7]	0.624
	INR, Median [Q1-Q3]	1.3 [1.1;1.6]	1.3 [1.2;1.6]	0.038
	Balance_24h, Median [Q1-Q3]	636.0 [-895.0;2934.0]	1434.0 [-576.0;4103.0]	<0.001
	SOFA, Median [Q1-Q3]	4.0 [2.0;7.0]	8.0 [5.0;10.0]	<0.001
	GCS, Median [Q1-Q3]	15.0 [14.0;15.0]	15.0 [13.0;15.0]	<0.001
	GNRI, Median [Q1-Q3]	87.9 [81.9;92.3]	84.9 [78.6;90.8]	<0.001
	Gender, N (%):			0.024
	0	529 (48.2%)	688 (43.7%)
	1	568 (51.8%)	885 (56.3%)
	HF, N (%):	454 (41.4%)	625 (39.7%)	0.414
	AF, N (%):	457 (41.7%)	721 (45.8%)	0.036
	Hypertension, N (%):	844 (76.9%)	1246 (79.2%)	0.176
	DM, N (%):	133 (12.1%)	154 (9.8%)	0.064
	Hyperlipidemia, N (%):	588 (53.6%)	734 (46.7%)	<0.001
	COPD, N (%):	103 (9.4%)	250 (15.9%)	<0.001
	Pneumonia, N (%):	70 (6.4%)	118 (7.5%)	0.3
	CKD, N (%):	283 (25.8%)	448 (28.5%)	0.137
	Cirrhosis, N (%):	72 (6.6%)	109 (6.9%)	0.77
	Dobutamine, N (%):	25 (2.3%)	70 (4.5%)	0.004
	Dopamine, N (%):	32 (2.9%)	74 (4.7%)	0.026
	Epinephrine, N (%):	62 (5.7%)	146 (9.3%)	0.001
	Norepinephrine, N (%):	282 (25.7%)	789 (50.2%)	<0.001
	Phenylephrine, N (%):	241 (22.0%)	516 (32.8%)	<0.001
	Ventilation, N (%):	907 (82.7%)	1457 (92.6%)	<0.001
	death_28d, N (%):	199 (18.1%)	514 (32.7%)	<0.001

## Sheet: eicu
		0 N=2645	1 N=1134	p.overall
	Age, Median [Q1-Q3]	76.0 [70.0;83.0]	77.0 [70.0;84.0]	0.008
	Weight, Median [Q1-Q3]	77.1 [64.6;91.0]	75.5 [63.5;91.1]	0.228
	Height, Median [Q1-Q3]	167.6 [160.0;175.3]	167.8 [160.2;177.8]	0.231
	T, Median [Q1-Q3]	36.7 [36.6;37.0]	36.8 [36.5;37.1]	0.033
	HR, Median [Q1-Q3]	83.0 [72.0;95.0]	86.0 [75.0;97.0]	<0.001
	RR, Median [Q1-Q3]	19.0 [17.0;22.0]	20.0 [17.0;23.0]	0.137
	SBP, Median [Q1-Q3]	118.0 [106.0;134.0]	117.0 [105.0;131.8]	0.041
	DBP, Median [Q1-Q3]	62.0 [56.0;70.0]	62.0 [56.0;70.0]	0.943
	MBP, Median [Q1-Q3]	79.0 [71.0;89.0]	78.0 [70.0;88.0]	0.052
	SpO2, Median [Q1-Q3]	97.0 [96.0;98.0]	97.0 [96.0;99.0]	0.323
	WBC, Median [Q1-Q3]	10.6 [7.7;14.8]	11.5 [8.7;16.1]	<0.001
	PLT, Median [Q1-Q3]	195.0 [143.0;250.0]	190.5 [142.3;253.5]	0.589
	Hb, Median [Q1-Q3]	10.7 [9.1;12.3]	10.6 [9.2;12.4]	0.946
	RDW, Median [Q1-Q3]	15.1 [14.1;16.8]	15.1 [14.1;16.7]	0.543
	HCT, Median [Q1-Q3]	32.7 [28.0;37.4]	32.5 [28.2;37.6]	0.907
	ALB, Median [Q1-Q3]	2.9 [2.5;3.3]	2.8 [2.3;3.2]	<0.001
	Na, Median [Q1-Q3]	139.0 [136.0;141.0]	139.7 [136.3;142.5]	<0.001
	K, Median [Q1-Q3]	4.1 [3.8;4.5]	4.1 [3.8;4.6]	0.597
	Ca, Median [Q1-Q3]	8.4 [7.9;8.8]	8.3 [7.8;8.8]	0.013
	Cl, Median [Q1-Q3]	104.0 [100.0;107.5]	105.0 [100.5;108.8]	<0.001
	Glu, Median [Q1-Q3]	130.0 [107.0;163.0]	134.5 [110.8;169.0]	0.003
	AG, Median [Q1-Q3]	10.3 [8.0;14.0]	11.0 [8.5;15.0]	<0.001
	ALT, Median [Q1-Q3]	23.0 [15.0;40.0]	25.6 [16.0;49.0]	<0.001
	AST, Median [Q1-Q3]	27.0 [18.5;53.5]	31.0 [20.0;70.0]	<0.001
	BUN, Median [Q1-Q3]	25.0 [16.5;40.0]	29.0 [18.0;46.0]	<0.001
	Cr, Median [Q1-Q3]	1.2 [0.8;1.8]	1.3 [0.9;2.1]	0.001
	pH, Median [Q1-Q3]	7.4 [7.3;7.4]	7.4 [7.3;7.4]	0.23
	PO2, Median [Q1-Q3]	103.0 [79.0;145.7]	106.0 [81.5;153.0]	0.052
	PCO2, Median [Q1-Q3]	39.9 [34.0;47.0]	39.0 [33.3;47.0]	0.18
	Lac, Median [Q1-Q3]	1.6 [1.1;2.3]	1.7 [1.1;2.6]	0.006
	PT, Median [Q1-Q3]	15.0 [13.1;18.1]	15.5 [13.4;18.8]	0.003
	APTT, Median [Q1-Q3]	33.6 [29.0;41.7]	34.1 [29.4;43.9]	0.027
	INR, Median [Q1-Q3]	1.3 [1.1;1.6]	1.3 [1.1;1.6]	0.011
	Balance_24h, Median [Q1-Q3]	-186.0 [-1410.0;1259.0]	-140.5 [-1322.8;1792.0]	0.054
	SOFA, Median [Q1-Q3]	4.0 [2.0;6.0]	6.0 [3.0;8.0]	<0.001
	GCS, Median [Q1-Q3]	15.0 [13.0;15.0]	12.0 [8.0;14.0]	<0.001
	GNRI, Median [Q1-Q3]	83.4 [75.9;89.3]	80.4 [73.0;86.4]	<0.001
	Gender, N (%):			0.801
	0	1295 (49.0%)	561 (49.5%)
	1	1350 (51.0%)	573 (50.5%)
	HF, N (%):	454 (17.2%)	138 (12.2%)	<0.001
	AF, N (%):	422 (16.0%)	159 (14.0%)	0.144
	Hypertension, N (%):	354 (13.4%)	160 (14.1%)	0.586
	DM, N (%):	62 (2.3%)	26 (2.3%)	1
	Hyperlipidemia, N (%):	72 (2.7%)	26 (2.3%)	0.516
	COPD, N (%):	261 (9.9%)	107 (9.4%)	0.726
	Pneumonia, N (%):	398 (15.0%)	198 (17.5%)	0.069
	CKD, N (%):	191 (7.2%)	63 (5.6%)	0.071
	Cirrhosis, N (%):	18 (0.7%)	8 (0.7%)	1
	Dobutamine, N (%):	47 (1.8%)	22 (1.9%)	0.833
	Dopamine, N (%):	79 (3.0%)	46 (4.1%)	0.113
	Epinephrine, N (%):	37 (1.4%)	24 (2.1%)	0.143
	Norepinephrine, N (%):	346 (13.1%)	305 (26.9%)	<0.001
	Phenylephrine, N (%):	119 (4.5%)	85 (7.5%)	<0.001
	Ventilation, N (%):	630 (23.8%)	486 (42.9%)	<0.001
	death_28d, N (%):	217 (8.2%)	215 (19.0%)	<0.001
