# Supplementary material for: A machine learning–based prediction model for delirium risk in malnourished elderly ICU patients with SHAP interpretability
Source: Front Nutr. 2026 Jul 20;13:1781117. doi: 10.3389/fnut.2026.1781117 (PMC13430997; doi:10.3389/fnut.2026.1781117)
Supplement: Supplementary file 2 [file Table_2.xlsx]

## Sheet: Sheet1
Table 2. Performance evaluation of machine learning models.
Models	AUC	Accuracy	Sensitivity	Specificity	PPV	NPV	F1 Score
Training set
XGBoost	0.804	0.726	0.708	0.753	0.809	0.636	0.755
LR	0.728	0.674	0.68	0.664	0.749	0.585	0.713
AdaBoost	0.765	0.721	0.786	0.625	0.755	0.665	0.77
GBDT	0.776	0.718	0.746	0.677	0.773	0.644	0.759
Validation set
XGBoost	0.757	0.665	0.628	0.712	0.738	0.597	0.679
LR	0.715	0.648	0.668	0.622	0.696	0.592	0.681
AdaBoost	0.738	0.672	0.761	0.558	0.69	0.644	0.724
GBDT	0.747	0.684	0.711	0.648	0.723	0.634	0.717
External validation set
LR	0.689	0.67	0.54	0.726	0.457	0.786	0.495
Abbreviations: XGBoost, Extreme Gradient Boosting; LR, Logistic Regression; AdaBoost, Adaptive Boosting; GBDT, Gradient Boosting Decision Tree; AUC, area under the receiver operating characteristic curve; PPV, positive predictive value; NPV, negative predictive value; F1 score, harmonic mean of precision and recall.

## Sheet: Sheet2
	分类模型	AUC(SD)	准确度(SD)	灵敏度(SD)	特异度(SD)	阳性预测值(SD)	阴性预测值(SD)	F1分数(SD)			分类模型	AUC(SD)	准确度(SD)	灵敏度(SD)	特异度(SD)	阳性预测值(SD)	阴性预测值(SD)	F1分数(SD)
	XGBoost	0.804	0.726	0.708	0.753	0.809	0.636	0.755			XGBoost	0.757	0.665	0.628	0.712	0.738	0.597	0.679
	logistic	0.728	0.674	0.68	0.664	0.749	0.585	0.713			logistic	0.715	0.648	0.668	0.622	0.696	0.592	0.681
	AdaBoost	0.765	0.721	0.786	0.625	0.755	0.665	0.77			AdaBoost	0.738	0.672	0.761	0.558	0.69	0.644	0.724		AUC	准确度	灵敏度	特异度	阳性预测值	阴性预测值	F1分数	Kappa	AUC_L	AUC_U
	GBDT	0.776	0.718	0.746	0.677	0.773	0.644	0.759			GBDT	0.747	0.684	0.711	0.648	0.723	0.634	0.717		0.689	0.67	0.54	0.726	0.457	0.786	0.495	0.252	0.67	0.707
